# Supplementary material for: The Demethylase Activity of FTO (Fat Mass and Obesity Associated Protein) Is Required for Preadipocyte Differentiation
Source: PLoS One. 2015 Jul 28;10(7):e0133788. doi: 10.1371/journal.pone.0133788 (PMC4517749; doi:10.1371/journal.pone.0133788)
Supplement: S1 Table — (XLS) [file pone.0133788.s001.xls]

## Sheet: Sheet1
Table S1. Genes differentially expressed in siFTO treated 3T3-L1 cell lines at 6, 24 and 72 hours in the differentiation time series
ProbeSet	Symbol	Name	Entrez ID	p value	Fold change (siFTO/siCtrl)	m6A sites
Genes differentially expressed in siFTO treated 3T3-L1 at 6 hours post the innitiation of differentiation
10533256	2'-5' oligoadenylate synthetase 1A	Oas1a	246730	0.0072502	1.31	0
10587942	5'-3' exoribonuclease 1	Xrn1	24127	0.0026587	0.71	1
10554166	A kinase (PRKA) anchor protein 13	Akap13	75547	0.001695	0.61	1
10362005	Abelson helper integration site 1	Ahi1	52906	0.0003976	0.61	1
10520622	abhydrolase domain containing 1	Abhd1	57742	0.008673	1.36	0
10570013	abhydrolase domain containing 13	Abhd13	68904	0.0067789	0.76	1
10368947	absent in melanoma 1	Aim1	11630	0.0030313	0.64	0
10394538	acetyl-Coenzyme A carboxylase alpha	Acaca	107476	0.006827	0.68	1
10591739	acid phosphatase 5, tartrate resistant	Acp5	11433	0.0045289	1.4	0
10393177	acyl-Coenzyme A oxidase 1, palmitoyl	Acox1	11430	0.0011097	0.68	1
10494957	adaptor-related protein complex AP-4, beta 1	Ap4b1	67489	0.0053867	0.76	1
10364769	adenomatosis polyposis coli 2	Apc2	23805	0.0051036	1.49	1
10439455	ADP-ribosylarginine hydrolase	Adprh	11544	0.0052428	1.31	1
10487886	adrenergic receptor, alpha 1d	Adra1d	11550	0.0043674	1.38	1
10523670	AF4/FMR2 family, member 1	Aff1	17355	0.0066344	0.75	1
10374621	AHA1, activator of heat shock protein ATPase homolog 2 (yeast)	Ahsa2	268390	0.0013441	0.67	1
10461369	AHNAK nucleoprotein (desmoyokin)	Ahnak	66395	0.0028498	0.68	1
10407445	aldo-keto reductase family 1, member C12	Akr1c12	622402	0.0086733	0.7	0
10539617	Alstrom syndrome 1 homolog (human)	Alms1	236266	0.0085832	0.72	1
10398635	amnionless	Amn	93835	0.0041009	1.35	0
10582658	angiotensinogen (serpin peptidase inhibitor, clade A, member 8)	Agt	11606	0.0001543	1.7	1
10501971	ankyrin 2, brain	Ank2	109676	0.0029381	0.7	1
10356689	ankyrin repeat and MYND domain containing 1	Ankmy1	241158	0.0051275	1.46	0
10432122	ankyrin repeat and SOCS box-containing 8	Asb8	78541	0.0034977	0.73	1
10452516	ankyrin repeat domain 12	Ankrd12	106585	0.0083188	0.67	1
10417869	annexin A7	Anxa7	11750	0.003625	0.72	0
10568714	antigen identified by monoclonal antibody Ki 67	Mki67	17345	0.0069065	0.68	0
10441787	antisense Igf2r RNA	Airn	104103	0.0014835	0.59	1
10604375	apelin	Apln	30878	0.0013848	1.51	1
10369792	AT rich interactive domain 5B (MRF1-like)	Arid5b	71371	0.0054757	0.73	1
10593526	ataxia telangiectasia mutated homolog (human)	Atm	11920	0.0001801	0.54	1
10402249	ataxin 3	Atxn3	110616	0.0086082	0.65	1
10363639	atonal homolog 7 (Drosophila)	Atoh7	53404	0.0059748	1.37	0
10604799	ATPase, class VI, type 11C	Atp11c	320940	0.000566	0.64	0
10601360	ATPase, Cu++ transporting, alpha polypeptide	Atp7a	11977	0.0036678	0.69	1
10598664	ATPase, H+ transporting, lysosomal accessory protein 2	Atp6ap2	70495	0.0065833	0.62	0
10483410	ATP-binding cassette, sub-family B (MDR/TAP), member 11	Abcb11	27413	0.0044776	1.53	0
10438478	ATP-binding cassette, sub-family C (CFTR/MRP), member 5	Abcc5	27416	0.0032447	0.73	1
10569890	axin interactor, dorsalization associated	Aida	108909	0.0017871	0.62	0
10391410	beclin 1, autophagy related	Becn1	56208	0.0008317	0.64	0
10440186	beta-gamma crystallin domain containing 3	Crybg3	224273	0.0019671	0.55	0
10523468	BMP2 inducible kinase	Bmp2k	140780	0.00485	0.73	1
10364009	breakpoint cluster region	Bcr	110279	0.0077409	1.35	1
10527801	breast cancer 2	Brca2	12190	0.0026237	0.63	0
10598164	BRO1 domain and CAAX motif containing	Brox	71678	0.00599	0.74	0
10441115	bromodomain and WD repeat domain containing 1	Brwd1	93871	0.0063154	0.72	1
10392318	bromodomain PHD finger transcription factor	Bptf	207165	0.0058855	0.72	1
10462752	BTAF1 RNA polymerase II, B-TFIID transcription factor-associated, (Mot1 homolog, S. cerevisiae)	Btaf1	107182	0.005496	0.75	0
10555339	C2 calcium-dependent domain containing 3	C2cd3	277939	0.0067067	0.72	1
10503416	calbindin 1	Calb1	12307	0.0086066	1.51	0
10464612	calcium binding protein 4	Cabp4	73660	0.0011562	1.59	0
10403283	calmodulin 5	Calm5	494124	0.0050121	1.43	0
10529457	carboxypeptidase Z	Cpz	242939	0.0076732	1.42	0
10419136	carnitine deficiency-associated gene expressed in ventricle 3	Cdv3	321022	0.0043415	0.72	1
10592734	Casitas B-lineage lymphoma	Cbl	12402	0.0067693	0.71	1
10484402	catenin (cadherin associated protein), delta 1	Ctnnd1	12388	0.0041238	0.71	1
10465059	cathepsin W	Ctsw	13041	0.0070777	1.36	1
10492957	CD1d2 antigen	Cd1d2	12480	0.0043831	1.44	0
10361270	CD46 antigen, complement regulatory protein	Cd46	17221	0.001117	0.57	0
10357488	CD55 antigen	Cd55	13136	0.0015989	0.63	0
10352194	CDC42 binding protein kinase alpha	Cdc42bpa	226751	0.0089143	0.76	1
10465278	CDC42 effector protein (Rho GTPase binding) 2	Cdc42ep2	104252	0.0067864	1.33	1
10543785	cDNA sequence AB041803	AB041803	232685	0.0059436	0.66	0
10450920	cDNA sequence AY036118	AY036118	170798	0.0068672	0.67	0
10516966	cDNA sequence BC013712	BC013712	230787	0.0079031	1.34	0
10451481	cDNA sequence BC032203	BC032203	210982	0.0066081	0.73	1
10588931	cDNA sequence BC048562	BC048562	434439	0.0063671	1.57	0
10360985	centromere protein F	Cenpf	108000	0.0052391	0.7	0
10359078	centrosomal protein 350	Cep350	74081	0.0067689	0.6	1
10374185	cerebral cavernous malformation 2 homolog (human)	Ccm2	216527	0.0022671	0.68	1
10379524	chemokine (C-C motif) ligand 11	Ccl11	20292	0.0062988	1.36	0
10389207	chemokine (C-C motif) ligand 5	Ccl5	20304	0.0018208	1.48	1
10531415	chemokine (C-X-C motif) ligand 10	Cxcl10	15945	0.0035758	1.43	0
10578810	chloride channel 3	Clcn3	12725	0.0048559	0.72	1
10603289	chloride channel 5	Clcn5	12728	0.0002301	0.59	1
10501051	choline/ethanolaminephosphotransferase 1	Cept1	99712	0.0003295	0.58	0
10489266	chromodomain helicase DNA binding protein 6	Chd6	71389	0.0072396	0.69	1
10404578	chromodomain protein, Y chromosome-like	Cdyl	12593	0.0058996	0.75	1
10530733	circadian locomotor output cycles kaput	Clock	12753	0.0024544	0.7	1
10589929	CKLF-like MARVEL transmembrane domain containing 6	Cmtm6	67213	0.0032445	0.64	0
10470741	coenzyme Q4 homolog (yeast)	Coq4	227683	0.0068234	1.33	1
10521626	coiled-coil and C2 domain containing 2A	Cc2d2a	231214	0.0097589	0.72	0
10416533	coiled-coil domain containing 122	Ccdc122	108811	0.0071286	0.73	0
10408902	coiled-coil domain containing 90A	Ccdc90a	76137	0.0038632	0.71	0
10413014	coiled-coil-helix-coiled-coil-helix domain containing 1	Chchd1	66121	0.0093682	0.75	0
10595211	collagen, type XII, alpha 1	Col12a1	12816	0.0010015	0.56	0
10422052	COMM domain containing 6	Commd6	66200	0.0052291	0.73	1
10547740	complement component 1, s subcomponent	C1s	50908	0.0060793	0.71	0
10536369	core 1 synthase, glycoprotein-N-acetylgalactosamine 3-beta-galactosyltransferase, 1	C1galt1	94192	0.0079347	0.76	1
10352358	cornichon homolog 3 (Drosophila)	Cnih3	72978	0.0059486	1.44	1
10479950	CUGBP, Elav-like family member 2	Celf2	14007	0.0091551	0.75	1
10457895	CUGBP, Elav-like family member 4	Celf4	108013	0.007376	1.38	1
10593605	cullin 5	Cul5	75717	0.0075382	0.76	1
10449295	cutA divalent cation tolerance homolog (E. coli)	Cuta	67675	0.0081066	1.4	0
10346960	cyclin Y-like 1	Ccnyl1	227210	0.0018284	0.67	1
10362676	cyclin-dependent kinase 19	Cdk19	78334	0.0044008	0.72	1
10531304	cyclin-dependent kinase-like 2 (CDC2-related kinase)	Cdkl2	53886	0.0011343	0.65	0
10573803	cylindromatosis (turban tumor syndrome)	Cyld	74256	0.0042209	0.71	1
10563770	cysteine and glycine-rich protein 3	Csrp3	13009	0.0054269	1.39	0
10601312	cysteine-rich hydrophobic domain 1	Chic1	12212	0.0016078	0.63	1
10511725	cytochrome b5 reductase 4	Cyb5r4	266690	0.0093999	0.75	0
10585749	cytochrome P450, family 1, subfamily a, polypeptide 1	Cyp1a1	13076	0.0053979	1.52	0
10468239	cytochrome P450, family 17, subfamily a, polypeptide 1	Cyp17a1	13074	0.0012551	1.43	0
10507163	cytochrome P450, family 4, subfamily a, polypeptide 10	Cyp4a10	13117	0.005755	1.36	0
10473919	cytoskeleton associated protein 5	Ckap5	75786	0.0070271	0.75	1
10484999	damage specific DNA binding protein 2	Ddb2	107986	0.0052451	0.72	0
10422321	DAZ interacting protein 1	Dzip1	66573	0.0084983	0.73	1
10504564	DDB1 and CUL4 associated factor 10	Dcaf10	242418	0.0086501	0.76	1
10472738	DDB1 and CUL4 associated factor 17	Dcaf17	75763	0.005418	0.76	0
10577838	DDHD domain containing 2	Ddhd2	72108	0.0069684	0.74	1
10558345	dedicator of cytokinesis 1	Dock1	330662	0.0052207	0.72	1
10395466	dedicator of cytokinesis 4	Dock4	238130	0.0091866	0.73	1
10514590	dedicator of cytokinesis 7	Dock7	67299	0.003617	0.71	0
10388732	dehydrogenase/reductase (SDR family) member 13	Dhrs13	70451	0.0046117	1.38	1
10505749	DENN/MADD domain containing 4C	Dennd4c	329877	0.0075495	0.75	1
10520982	DEP domain containing 5	Depdc5	277854	0.0059209	0.74	1
10389738	diacylglycerol kinase, epsilon	Dgke	56077	0.0070172	0.72	1
10413434	DNA segment, Chr 14, Abbott 1 expressed	D14Abb1e	218850	0.0063594	0.75	1
10481868	DnaJ (Hsp40) homolog, subfamily B, member 6	Dnajb6	23950	0.0086983	0.69	1
10591816	dpy-19-like 1 (C. elegans)	Dpy19l1	244745	0.00733	0.77	1
10511541	dpy-19-like 4 (C. elegans)	Dpy19l4	381510	0.0017267	0.7	1
10458875	DTW domain containing 2	Dtwd2	68857	0.0082458	0.75	0
10590690	dynein cytoplasmic 2 heavy chain 1	Dync2h1	110350	0.0051197	0.67	0
10345241	dystonin	Dst	13518	0.0011076	0.6	1
10406504	EGF-like repeats and discoidin I-like domains 3	Edil3	13612	0.0027503	0.66	1
10520604	elastin microfibril interfacer 1	Emilin1	100952	0.0033021	1.38	1
10349752	ELK4, member of ETS oncogene family	Elk4	13714	0.0004419	0.6	1
10474333	elongation protein 4 homolog (S. cerevisiae)	Elp4	77766	0.0054908	0.71	0
10590909	endonuclease domain containing 1	Endod1	71946	0.0054115	0.71	1
10406205	endoplasmic reticulum aminopeptidase 1	Erap1	80898	0.0028866	0.69	1
10479165	endothelin 3	Edn3	13616	0.0031918	1.46	1
10520368	engrailed 2	En2	13799	0.006019	1.37	1
10596095	Eph receptor B1	Ephb1	270190	0.007729	1.36	1
10452419	ephrin A5	Efna5	13640	0.0048596	0.69	0
10523175	epiregulin	Ereg	13874	0.0009453	0.53	0
10501183	EPS8-like 3	Eps8l3	99662	0.0069247	0.75	0
10488806	eukaryotic translation initiation factor 2, subunit 2 (beta)	Eif2s2	67204	0.0022766	0.69	0
10516348	eukaryotic translation initiation factor 2C, 3	Eif2c3	214150	0.00086	0.68	0
10516393	eukaryotic translation initiation factor 2C, 4	Eif2c4	76850	0.0095103	1.3	1
10413897	excision repair cross-complementing rodent repair deficiency, complementation group 6	Ercc6	319955	0.0097088	0.77	1
10545780	exocyst complex component 6B	Exoc6b	75914	0.0061916	0.73	1
10372877	exportin, tRNA (nuclear export receptor for tRNAs)	Xpot	73192	0.0095617	0.75	0
10557571	expressed sequence AI467606	AI467606	101602	0.0031734	1.41	0
10604641	expressed sequence AW822252	AW822252	331578	0.0047479	1.47	0
10399061	extended synaptotagmin-like protein 2	Esyt2	52635	0.0082889	0.76	0
10413282	family with sequence similarity 116, member A	Fam116a	211922	0.0027408	0.72	1
10380514	family with sequence similarity 117, memberA	Fam117a	215512	0.0073655	1.29	1
10441956	family with sequence similarity 120, member B	Fam120b	67544	0.0082979	0.76	1
10397342	family with sequence similarity 164, member C	Fam164c	72350	0.008319	1.38	0
10406385	family with sequence similarity 172, member A	Fam172a	68675	0.0070544	0.74	0
10463410	family with sequence similarity 178, member A	Fam178a	226151	0.0076804	0.67	1
10601915	family with sequence similarity 199, X-linked	Fam199x	245622	0.0018801	0.62	0
10418905	family with sequence similarity 35, member A	Fam35a	75698	0.00321	0.71	1
10595402	family with sequence similarity 46, member A	Fam46a	212943	0.0046873	0.6	1
10436442	family with sequence similarity 60, member A	Fam60a	56306	0.0012064	0.64	0
10503484	family with sequence similarity 82, member B	Fam82b	66302	0.0089782	0.75	0
10563816	Fanconi anemia, complementation group F	Fancf	100040608	0.0097599	1.31	1
10396030	Fanconi anemia, complementation group M	Fancm	104806	0.0071041	0.62	1
10483521	FAST kinase domains 1	Fastkd1	320720	0.001874	0.67	0
10573893	fat mass and obesity associated	Fto	26383	7.41e-05	0.51	1
10597088	F-box and WD-40 domain protein 26	Fbxw26	382109	0.0021301	0.71	0
10400546	F-box protein 33	Fbxo33	70611	0.0058398	0.74	1
10347910	F-box protein 36	Fbxo36	66153	0.0014213	1.5	0
10390507	F-box protein 47	Fbxo47	72973	0.0006491	0.6	0
10594315	feminization 1 homolog b (C. elegans)	Fem1b	14155	0.0098675	0.75	1
10505998	FGGY carbohydrate kinase domain containing	Fggy	75578	0.0066281	0.68	0
10364489	fibroblast growth factor 22	Fgf22	67112	0.0073117	1.32	0
10505030	fibronectin type III and SPRY domain containing 1-like	Fsd1l	319636	0.0045628	0.6	0
10412562	filamin, beta	Flnb	286940	0.005833	0.7	1
10515162	forkhead box E3	Foxe3	30923	0.0088338	1.33	0
10503010	fucose-1-phosphate guanylyltransferase	Fpgt	75540	0.0097221	0.75	1
10597978	FYVE and coiled-coil domain containing 1	Fyco1	17281	0.0039275	0.7	0
10492480	G elongation factor, mitochondrial 1	Gfm1	28030	0.0019831	0.65	1
10406795	G elongation factor, mitochondrial 2	Gfm2	320806	0.005924	0.76	1
10440131	G protein-coupled receptor 15	Gpr15	71223	0.004044	1.42	0
10471814	G protein-coupled receptor 21	Gpr21	338346	0.0025812	0.6	1
10602896	G protein-coupled receptor 64	Gpr64	237175	0.0072293	0.77	0
10401968	galactosylceramidase	Galc	14420	0.003696	0.68	0
10399391	Gen homolog 1, endonuclease (Drosophila)	Gen1	209334	0.0087848	0.67	0
10585398	gliomedin	Gldn	235379	0.009521	1.52	0
10431722	glucoside xylosyltransferase 1	Gxylt1	223827	0.005999	0.72	1
10354472	glutaminase	Gls	14660	0.0068826	0.68	1
10401109	glutathione peroxidase 2	Gpx2	14776	0.0003467	1.81	0
10370000	glutathione S-transferase, theta 1	Gstt1	14871	0.0097176	1.43	0
10435543	golgi autoantigen, golgin subfamily b, macrogolgin 1	Golgb1	224139	0.0041203	0.7	1
10508901	GPN-loop GTPase 2	Gpn2	100210	0.0097399	0.73	1
10414025	growth differentiation factor 10	Gdf10	14560	0.0028434	1.36	1
10503241	growth differentiation factor 6	Gdf6	242316	0.0055621	1.38	0
10578069	GTP-binding protein 10 (putative)	Gtpbp10	207704	0.0084188	0.72	1
10466659	guanine deaminase	Gda	14544	0.0017715	0.7	1
10528227	guanine nucleotide binding protein (G protein), alpha inhibiting 1	Gnai1	14677	0.0042072	1.4	1
10382243	guanine nucleotide binding protein, alpha 13	Gna13	14674	0.0057817	0.72	1
10584710	H2A histone family, member X	H2afx	15270	0.0017411	0.6	1
10491780	heat shock protein 4 like	Hspa4l	18415	0.0077139	0.67	1
10574659	heat shock transcription factor 4	Hsf4	26386	0.0078653	1.36	0
10553646	hect (homologous to the E6-AP (UBE3A) carboxyl terminus) domain and RCC1 (CHC1)-like domain (RLD) 2	Herc2	15204	0.002325	0.69	1
10545101	hematopoietic prostaglandin D synthase	Hpgds	54486	0.0082528	1.31	0
10411373	hexosaminidase B	Hexb	15212	0.0077996	0.76	0
10420823	homeobox containing 1	Hmbox1	219150	0.0045197	0.57	1
10472965	homeobox D8	Hoxd8	15437	0.0045562	0.73	0
10529485	HtrA serine peptidase 3	Htra3	78558	0.0034401	1.45	0
10474379	hydroxyacyl-Coenzyme A dehydrogenase/3-ketoacyl-Coenzyme A thiolase/enoyl-Coenzyme A hydratase (trifunctional protein), beta subunit	Hadhb	231086	0.0006217	0.59	0
10529026	hypothetical LOC100502829	LOC100502829	100502829	0.007716	1.38	0
10351380	immunoglobulin-like domain containing receptor 2	Ildr2	100039795	0.001577	1.52	1
10556216	importin 7	Ipo7	233726	0.0003024	0.6	1
10457853	INO80 complex subunit C	Ino80c	225280	0.0008336	0.62	1
10549282	inositol 1,4,5-triphosphate receptor 2	Itpr2	16439	0.001697	0.66	1
10443131	inositol 1,4,5-triphosphate receptor 3	Itpr3	16440	0.0066132	0.7	1
10554094	insulin-like growth factor I receptor	Igf1r	16001	0.0031894	0.69	1
10412298	integrin alpha 1	Itga1	109700	0.004434	0.72	0
10472820	integrin alpha 6	Itga6	16403	0.0003621	0.55	1
10469816	interleukin 1 receptor antagonist	Il1rn	16181	0.004831	0.73	0
10599174	interleukin 13 receptor, alpha 1	Il13ra1	16164	0.0081699	0.72	1
10385918	interleukin 3	Il3	16187	0.0049332	1.43	0
10498599	intraflagellar transport 80 homolog (Chlamydomonas)	Ift80	68259	0.0034008	0.68	0
10415608	intraflagellar transport 88 homolog (Chlamydomonas)	Ift88	21821	0.0087687	0.72	0
10585444	iron responsive element binding protein 2	Ireb2	64602	0.0035841	0.71	1
10477604	itchy, E3 ubiquitin protein ligase	Itch	16396	0.0044973	0.71	0
10454525	IWS1 homolog (S. cerevisiae)	Iws1	73473	0.0091469	0.71	1
10445909	K(lysine) acetyltransferase 2B	Kat2b	18519	0.0065293	0.73	1
10585338	KDEL (Lys-Asp-Glu-Leu) containing 2	Kdelc2	68304	0.0084973	0.75	1
10434302	kelch-like 24 (Drosophila)	Klhl24	75785	0.0073418	0.77	1
10400572	kelch-like 28 (Drosophila)	Klhl28	66689	0.0021097	0.71	1
10548497	killer cell lectin-like receptor, subfamily A, member 6	Klra6	16637	0.0084479	0.69	0
10431659	kinesin family member 21A	Kif21a	16564	0.0086643	0.78	1
10477297	kinesin family member 3B	Kif3b	16569	0.0081917	0.78	1
10471912	kynureninase (L-kynurenine hydrolase)	Kynu	70789	0.00159	1.42	0
10368893	lactation elevated 1	Lace1	215951	0.0016835	0.71	1
10455813	lamin B1	Lmnb1	16906	0.0019084	0.67	0
10362538	laminin, alpha 4	Lama4	16775	0.0008279	0.67	0
10358816	laminin, gamma 1	Lamc1	226519	0.0018699	0.67	1
10361660	large tumor suppressor	Lats1	16798	0.007813	0.68	1
10499917	late cornified envelope 1A2	Lce1a2	73722	0.0006838	0.55	0
10388902	lectin, galactose binding, soluble 9	Lgals9	16859	0.0078801	1.38	0
10393573	lectin, galactoside-binding, soluble, 3 binding protein	Lgals3bp	19039	0.0058664	1.46	1
10372815	LEM domain containing 3	Lemd3	380664	0.0077936	0.73	1
10366746	leucine-rich repeats and immunoglobulin-like domains 3	Lrig3	320398	0.0067904	0.77	1
10448094	leucyl/cystinyl aminopeptidase	Lnpep	240028	0.0006528	0.62	1
10434806	LIM domain containing preferred translocation partner in lipoma	Lpp	210126	0.0046333	0.73	0
10446763	limb-bud and heart	Lbh	77889	0.0096922	1.3	1
10561994	lin-37 homolog (C. elegans)	Lin37	75660	0.0091294	1.4	0
10400844	liver glycogen phosphorylase	Pygl	110095	0.0076059	1.31	0
10532954	malectin	Mlec	109154	0.0006743	0.58	1
10369154	mannosidase 1, alpha	Man1a	17155	0.0076395	0.66	1
10469987	mannosidase, alpha, class 1B, member 1	Man1b1	227619	0.0083569	0.67	0
10415052	matrix metallopeptidase 14 (membrane-inserted)	Mmp14	17387	0.0054245	0.72	1
10511180	matrix-remodelling associated 8	Mxra8	74761	0.0030191	1.42	1
10497590	MDS1 and EVI1 complex locus	Mecom	14013	0.0096875	0.71	0
10601099	mediator of RNA polymerase II transcription, subunit 12 homolog (yeast)	Med12	59024	0.0058727	0.71	0
10553835	melanoma antigen, family L, 2	Magel2	27385	0.0068534	1.33	1
10355456	melanoregulin	Mreg	381269	0.0054877	1.35	0
10391540	membrane protein, palmitoylated 2 (MAGUK p55 subfamily member 2)	Mpp2	50997	0.0030212	1.52	1
10457357	membrane protein, palmitoylated 7 (MAGUK p55 subfamily member 7)	Mpp7	75739	0.0004161	0.56	0
10468089	meningioma expressed antigen 5 (hyaluronidase)	Mgea5	76055	0.0025174	0.7	1
10423577	metadherin	Mtdh	67154	0.0062514	0.7	1
10465244	metastasis associated lung adenocarcinoma transcript 1 (non-coding RNA)	Malat1	72289	0.0046454	0.56	1
10453544	methyltransferase like 4	Mettl4	76781	0.0055231	0.58	1
10555548	microRNA 139	Mir139	387157	0.0072086	1.36	0
10492584	microRNA 16-2	Mir16-2	723949	0.0030465	0.64	0
10416956	microRNA 19b-1	Mir19b-1	751527	0.0037789	0.72	0
10590071	microRNA 26a-1	Mir26a-1	387218	0.0034941	1.45	0
10604832	microRNA 505	Mir505	751545	0.0052863	0.64	0
10524308	microRNA 701	Mir701	735278	0.0012472	0.64	0
10516103	microtubule-actin crosslinking factor 1	Macf1	11426	0.0018699	0.65	1
10477353	microtubule-associated protein, RP/EB family, member 1	Mapre1	13589	0.0069261	0.73	1
10503723	midasin homolog (yeast)	Mdn1	100019	0.0017075	0.64	0
10364164	minichromosome maintenance deficient 3 (S. cerevisiae) associated protein	Mcm3ap	54387	0.0063217	0.69	1
10376320	mitochondrial ribosomal protein L22	Mrpl22	216767	0.0088003	0.75	0
10491363	mitofusin 1	Mfn1	67414	0.001714	0.69	1
10557459	mitogen-activated protein kinase 3	Mapk3	26417	0.0089424	0.76	0
10375634	mitogen-activated protein kinase 9	Mapk9	26420	0.0082216	0.77	1
10523001	MOB1, Mps One Binder kinase activator-like 1A (yeast)	Mobkl1a	68473	0.005127	0.75	0
10539421	MOB1, Mps One Binder kinase activator-like 1B (yeast)	Mobkl1b	232157	0.0032194	0.73	0
10528903	motor neuron and pancreas homeobox 1	Mnx1	15285	0.0031597	1.48	1
10515156	multiple inositol polyphosphate histidine phosphatase 1	Minpp1	17330	0.004126	0.68	1
10411019	mutS homolog 3 (E. coli)	Msh3	17686	0.0043139	0.68	1
10422075	MYC binding protein 2	Mycbp2	105689	0.0048453	0.72	1
10441864	myeloid/lymphoid or mixed-lineage leukemia (trithorax homolog, Drosophila); translocated to, 4	Mllt4	17356	0.0074591	0.75	1
10592942	myeloid/lymphoid or mixed-lineage leukemia 1	Mll1	214162	0.0053587	0.69	1
10528723	myeloid/lymphoid or mixed-lineage leukemia 3	Mll3	231051	0.0084102	0.7	1
10587446	myosin VI	Myo6	17920	0.0036072	0.66	1
10590279	myosin VIIA and Rab interacting protein	Myrip	245049	0.0036484	1.51	1
10423293	myosin X	Myo10	17909	0.0003089	0.59	1
10435345	myosin, light polypeptide kinase	Mylk	107589	0.0018041	0.67	0
10415700	myotubularin related protein 6	Mtmr6	219135	0.0033338	0.73	0
10368675	myristoylated alanine rich protein kinase C substrate	Marcks	17118	0.0038074	0.6	1
10570875	MYST histone acetyltransferase (monocytic leukemia) 3	Myst3	244349	0.0015869	0.66	1
10591139	N-acetylated alpha-linked acidic dipeptidase 2	Naalad2	72560	0.0024532	0.55	0
10497711	NADH dehydrogenase (ubiquinone) 1 beta subcomplex, 5	Ndufb5	66046	0.005501	1.33	0
10554752	NADPH oxidase 4	Nox4	50490	0.0066115	0.66	0
10409016	NHL repeat containing 1	Nhlrc1	105193	0.007031	1.32	1
10511692	nibrin	Nbn	27354	0.0093979	1.41	1
10571922	NIMA (never in mitosis gene a)-related expressed kinase 1	Nek1	18004	0.0066069	0.7	0
10400474	NK2 homeobox 1	Nkx2-1	21869	0.0057157	1.4	0
10560746	NLR family, pyrin domain containing 4E	Nlrp4e	446099	0.0097079	0.76	0
10399087	non-SMC condensin II complex, subunit G2	Ncapg2	76044	0.0049584	0.67	0
10346634	NOP58 ribonucleoprotein homolog (yeast)	Nop58	55989	0.0059313	0.66	1
10506050	nuclear factor I/A	Nfia	18027	0.0013386	0.62	1
10514049	nuclear factor I/B	Nfib	18028	0.0006221	0.65	1
10530467	nuclear transcription factor, X-box binding-like 1	Nfxl1	100978	0.0082242	0.75	0
10574676	nucleolar protein 3 (apoptosis repressor with CARD domain)	Nol3	78688	0.0055141	1.43	1
10473650	nucleoporin 160	Nup160	59015	0.0062318	0.74	0
10448748	nucleotide binding protein 2	Nubp2	26426	0.0061895	1.44	0
10465580	nudix (nucleoside diphosphate linked moiety X)-type motif 22	Nudt22	68323	0.0083363	1.41	0
10599435	oculocerebrorenal syndrome of Lowe	Ocrl	320634	0.0047763	0.72	1
10473576	olfactory receptor 1152	Olfr1152	258103	0.0029726	0.71	0
10348643	olfactory receptor 12	Olfr12	257890	0.0072257	1.47	0
10484803	olfactory receptor 1228	Olfr1228	258973	0.0076902	0.75	0
10466298	olfactory receptor 1436	Olfr1436	258682	0.0054694	0.62	0
10378434	olfactory receptor 406, pseudogene	Olfr406-ps	258181	0.0061467	1.39	0
10566662	olfactory receptor 469	Olfr469	258418	0.0028801	0.68	0
10555881	olfactory receptor 657	Olfr657	258309	0.0066432	1.4	0
10566276	olfactory receptor 66	Olfr66	18367	0.00902	1.36	0
10373610	olfactory receptor 767	Olfr767	258315	0.0063402	2.11	0
10382482	otopetrin 2	Otop2	237987	0.0055909	1.41	0
10494335	OTU domain containing 7B	Otud7b	229603	0.003638	0.71	1
10602198	p21 protein (Cdc42/Rac)-activated kinase 3	Pak3	18481	0.0058135	0.77	1
10468174	paired-like homeodomain transcription factor 3	Pitx3	18742	0.0099088	1.45	0
10475525	pallidin	Pldn	18457	0.0056518	0.72	0
10592355	pannexin 3	Panx3	208098	0.0053046	1.42	0
10425852	parvin, beta	Parvb	170736	0.0012983	0.66	1
10559796	paternally expressed 3	Peg3	18616	0.004183	0.73	1
10516081	peptidylprolyl isomerase E (cyclophilin E)	Ppie	56031	0.0047065	0.76	0
10575328	PH domain and leucine rich repeat protein phosphatase 2	Phlpp2	244650	0.0064504	0.7	1
10516910	phosphatase and actin regulator 4	Phactr4	100169	0.0053855	0.65	0
10462535	phosphatase and tensin homolog	Pten	19211	0.0014366	0.63	1
10497399	phosphodiesterase 7A	Pde7a	18583	0.0018744	0.64	1
10491106	phospholipase D1	Pld1	18805	0.0052886	0.72	1
10369835	phytanoyl-CoA hydroxylase interacting protein-like	Phyhipl	70911	0.0040556	1.39	1
10561017	platelet-activating factor acetylhydrolase, isoform 1b, subunit 3	Pafah1b3	18476	0.0079562	1.29	0
10429802	plectin	Plec	18810	0.0086924	0.71	1
10439249	poly (ADP-ribose) polymerase family, member 14	Parp14	547253	0.0065186	0.73	0
10384737	poly(A) polymerase gamma	Papolg	216578	0.0083243	0.76	1
10524004	polycomb group ring finger 3	Pcgf3	69587	0.0066647	0.73	1
10467203	polycomb group ring finger 5	Pcgf5	76073	0.0006841	1.52	1
10435581	polymerase (DNA directed), theta	Polq	77782	0.0019547	0.68	0
10410877	polymerase (RNA) III (DNA directed) polypeptide G	Polr3g	67486	0.0007976	0.56	1
10501778	polypyrimidine tract binding protein 2	Ptbp2	56195	0.0011411	1.5	0
10455294	potassium channel tetramerisation domain containing 16	Kctd16	383348	0.0084869	1.49	1
10549102	potassium inwardly-rectifying channel, subfamily J, member 8	Kcnj8	16523	0.0038273	1.48	1
10501098	potassium voltage gated channel, Shaw-related subfamily, member 4	Kcnc4	99738	0.0099813	1.43	1
10419116	predicted gene 10375	Gm10375	100042342	0.0003413	0.53	0
10527963	predicted gene 10484	Gm10484	100038503	0.005603	0.71	0
10457778	predicted gene 10551	Gm10551	100126206	0.0055732	0.68	0
10379727	predicted gene 11428	Gm11428	100034251	0.0087399	0.76	0
10390075	predicted gene 11545	Gm11545	217122	0.0095234	1.32	0
10402705	predicted gene 266	Gm266	212539	0.0080591	1.52	1
10581031	predicted gene 3315	Gm3315	100041397	0.0018737	1.59	0
10463155	predicted gene 340	Gm340	381224	0.003492	0.69	0
10401317	predicted gene 4787	Gm4787	214321	0.0009683	0.63	0
10549794	predicted gene 5065	Gm5065	272350	0.0019225	1.39	0
10608637	predicted gene 5483	Gm5483	433016	0.0097257	1.31	0
10476725	predicted gene 561	Gm561	228715	0.0099777	0.72	1
10585097	predicted gene 5617	Gm5617	434402	0.0006449	1.49	0
10401831	predicted gene 5662	Gm5662	435337	0.0042793	0.49	0
10588035	predicted gene 8560	Gm8560	667298	0.0084098	1.39	0
10585093	predicted gene 8884	Gm8884	667933	0.0088264	1.36	0
10537679	prolactin induced protein	Pip	18716	0.0002521	0.44	0
10542239	proline rich protein 2	Prp2	83380	0.0069504	1.84	0
10523190	prostate androgen-regulated mucin-like protein 1	Parm1	231440	0.0038427	1.39	1
10580897	protease, serine, 54	Prss54	70993	0.0011709	1.51	0
10451860	protection of telomeres 1B	Pot1b	72836	0.002773	0.66	0
10433797	protein kinase, DNA activated, catalytic polypeptide	Prkdc	19090	0.0008077	0.61	0
10447254	protein phosphatase 1B, magnesium dependent, beta isoform	Ppm1b	19043	0.0093083	0.76	1
10416266	protein phosphatase 3, catalytic subunit, gamma isoform	Ppp3cc	19057	0.0045533	1.33	0
10540283	protein phosphatase 4, regulatory subunit 2	Ppp4r2	232314	0.0005169	0.58	1
10513139	protein tyrosine phosphatase, non-receptor type 3	Ptpn3	545622	0.0085406	0.67	1
10366476	protein tyrosine phosphatase, receptor type, B	Ptprb	19263	0.0061873	1.41	1
10569583	protein tyrosine phosphatase, receptor type, f polypeptide (PTPRF), interacting protein (liprin), alpha 1	Ppfia1	233977	0.0048923	0.73	1
10570308	protein Z, vitamin K-dependent plasma glycoprotein	Proz	66901	0.0095242	1.45	0
10455118	protocadherin beta 18	Pcdhb18	93889	0.0026291	0.59	1
10461869	prune homolog 2 (Drosophila)	Prune2	353211	0.0030131	0.63	1
10575578	pyruvate dehydrogenase phosphatase regulatory subunit	Pdpr	319518	0.0052085	0.71	1
10372478	RAB21, member RAS oncogene family	Rab21	216344	0.0049986	0.73	1
10400413	Ral GTPase activating protein, alpha subunit 1	Ralgapa1	56784	0.005135	0.72	1
10498802	Rap guanine nucleotide exchange factor (GEF) 2	Rapgef2	76089	0.0026815	0.66	1
10472058	Rap1 interacting factor 1 homolog (yeast)	Rif1	51869	0.0010759	0.62	1
10586700	RAR-related orphan receptor alpha	Rora	19883	0.0077255	0.77	1
10355050	Ras association (RalGDS/AF-6) and pleckstrin homology domains 1	Raph1	77300	0.0055463	0.73	1
10527713	relaxin/insulin-like family peptide receptor 2	Rxfp2	140498	0.0063284	1.32	0
10545298	required for meiotic nuclear division 5 homolog A (S. cerevisiae)	Rmnd5a	68477	9.28e-05	0.55	1
10385699	required for meiotic nuclear division 5 homolog B (S. cerevisiae)	Rmnd5b	66089	0.0067063	1.4	1
10362904	reticulon 4 interacting protein 1	Rtn4ip1	170728	0.0032302	0.72	0
10489127	retinoblastoma-like 1 (p107)	Rbl1	19650	0.0035602	0.7	0
10362633	REV3-like, catalytic subunit of DNA polymerase zeta RAD54 like (S. cerevisiae)	Rev3l	19714	0.0051867	0.74	1
10467637	Rho GTPase activating protein 19	Arhgap19	71085	0.0045528	0.68	0
10585286	Rho GTPase activating protein 20	Arhgap20	244867	0.0074122	0.75	1
10590860	Rho GTPase activating protein 42	Arhgap42	71544	0.0018227	0.68	0
10545255	ribose 5-phosphate isomerase A	Rpia	19895	0.0056901	0.66	0
10410709	Rieske (Fe-S) domain containing	Rfesd	218341	0.0027328	0.69	1
10405804	RIKEN cDNA 0610007P08 gene	0610007P08Rik	76251	0.003765	0.64	1
10539104	RIKEN cDNA 0610030E20 gene	0610030E20Rik	68364	0.0074273	0.78	1
10533003	RIKEN cDNA 1110006O24 gene	1110006O24Rik	66123	0.0031667	1.45	0
10353545	RIKEN cDNA 1110058L19 gene	1110058L19Rik	68002	0.0042045	0.61	0
10597913	RIKEN cDNA 1110059G10 gene	1110059G10Rik	66202	0.0020376	0.71	1
10515277	RIKEN cDNA 1520402A15 gene	1520402A15Rik	68075	0.002377	1.56	1
10476737	RIKEN cDNA 1700010M22 gene	1700010M22Rik	66328	0.0088897	1.38	0
10392010	RIKEN cDNA 1700081L11 gene	1700081L11Rik	76719	0.0014108	0.57	1
10587038	RIKEN cDNA 2410004A20 gene	2410004A20Rik	66991	0.0065918	1.48	0
10429686	RIKEN cDNA 2410075B13 gene	2410075B13Rik	223648	0.0086545	1.58	1
10422892	RIKEN cDNA 2410089E03 gene	2410089E03Rik	73692	0.0010485	0.62	1
10556790	RIKEN cDNA 2610020H08 gene	2610020H08Rik	434234	0.004316	0.73	0
10571911	RIKEN cDNA 2700029M09 gene	2700029M09Rik	72612	0.0056257	0.73	0
10468816	RIKEN cDNA 2700078E11 gene	2700078E11Rik	78832	0.0021636	0.69	1
10489043	RIKEN cDNA 2900097C17 gene	2900097C17Rik	347740	0.0080583	1.41	1
10399591	RIKEN cDNA 3110053B16 gene	3110053B16Rik	382686	0.0010854	1.63	0
10507190	RIKEN cDNA 4732418C07 gene	4732418C07Rik	230648	0.0005882	0.57	1
10542880	RIKEN cDNA 4833442J19 gene	4833442J19Rik	320204	0.0013811	0.61	1
10442606	RIKEN cDNA 4930528F23 gene	4930528F23Rik	75178	0.0028954	0.68	0
10553471	RIKEN cDNA 4933405O20 gene	4933405O20Rik	243996	0.0077567	1.57	0
10439881	RIKEN cDNA 5330426P16 gene	5330426P16Rik	68190	0.0059263	0.74	1
10384776	RIKEN cDNA 5730522E02 gene	5730522E02Rik	70626	0.0047952	1.38	0
10457489	RIKEN cDNA 6030446N20 gene	6030446N20Rik	338363	0.0068033	0.71	1
10503593	RIKEN cDNA 6230409E13 gene	6230409E13Rik	76132	0.0068285	0.74	1
10604505	RIKEN cDNA 6720401G13 gene	6720401G13Rik	103012	0.0079586	0.75	1
10518113	RIKEN cDNA 9030409G11 gene	9030409G11Rik	71529	0.0027755	1.47	0
10501591	RIKEN cDNA A930005H10 gene	A930005H10Rik	68161	0.0033913	1.38	0
10462309	RIKEN cDNA C030016D13 gene	C030016D13Rik	107372	0.0058062	0.74	0
10548727	RIKEN cDNA D230041D01 gene	D230041D01Rik	100038615	0.0005313	0.57	0
10369176	RIKEN cDNA D630037F22 gene	D630037F22Rik	544696	0.0014592	0.66	0
10577152	RIKEN cDNA E330037G11 gene	E330037G11Rik	102220	0.0073334	0.65	0
10399584	RIKEN cDNA G730007D18 gene	G730007D18Rik	100038502	0.0002903	1.65	0
10351013	RING CCCH (C3H) domains 1	Rc3h1	381305	0.0091141	0.73	0
10393272	ring finger protein 157	Rnf157	217340	0.0045952	1.33	1
10383214	ring finger protein 213	Rnf213	672511	0.0097751	0.67	0
10520388	RNA binding motif protein 33	Rbm33	381626	0.0053352	0.66	1
10415766	sacsin	Sacs	50720	0.0078618	0.75	1
10580510	sal-like 1 (Drosophila)	Sall1	58198	0.00453	1.34	1
10531437	scavenger receptor class B, member 2	Scarb2	12492	0.0018644	0.67	0
10389134	schlafen 9	Slfn9	237886	0.0058813	0.75	0
10585778	sema domain, immunoglobulin domain (Ig), and GPI membrane anchor, (semaphorin) 7A	Sema7a	20361	0.007215	1.42	1
10408600	serine (or cysteine) peptidase inhibitor, clade B, member 6a	Serpinb6a	20719	0.0015346	0.65	0
10344750	serum/glucocorticoid regulated kinase 3	Sgk3	170755	0.0021985	0.64	1
10459905	SET binding protein 1	Setbp1	240427	0.0042522	0.71	1
10585410	SH2 domain containing 7	Sh2d7	244885	0.0097287	1.48	0
10431051	signal peptide, CUB domain, EGF-like 1	Scube1	64706	0.0059205	1.49	1
10351667	signaling lymphocytic activation molecule family member 1	Slamf1	27218	0.0095598	0.75	0
10465220	Sjogren's syndrome/scleroderma autoantigen 1 homolog (human)	Sssca1	56390	0.0095692	1.27	0
10378833	slingshot homolog 2 (Drosophila)	Ssh2	237860	0.0011789	0.68	1
10422240	SLIT and NTRK-like family, member 1	Slitrk1	76965	0.0068106	1.49	1
10416931	SLIT and NTRK-like family, member 5	Slitrk5	75409	0.0068067	1.51	1
10372891	SLIT-ROBO Rho GTPase activating protein 1	Srgap1	117600	0.0045257	0.7	1
10402512	small Cajal body-specific RNA 1	Scarna13	100306943	0.0021324	0.62	0
10564520	small nucleolar RNA, H/ACA box 21	Snora21	100302498	0.0019329	0.6	0
10516908	small nucleolar RNA, H/ACA box 73a	Snora73a	100306944	0.001335	0.67	0
10516906	small nucleolar RNA, H/ACA box 73b	Snora73b	100306945	0.0053418	0.7	0
10597714	sodium channel, voltage-gated, type XI, alpha	Scn11a	24046	0.0066574	1.41	0
10485828	solute carrier family 12, member 6	Slc12a6	107723	0.0006291	0.56	1
10439321	solute carrier family 15 (H+/peptide transporter), member 2	Slc15a2	57738	0.0057178	0.72	0
10495035	solute carrier family 16 (monocarboxylic acid transporters), member 1	Slc16a1	20501	0.0090141	0.78	1
10479463	solute carrier family 17, member 9	Slc17a9	228993	0.0069994	1.4	0
10589076	solute carrier family 25 (mitochondrial carnitine/acylcarnitine translocase), member 20	Slc25a20	57279	0.0060194	0.7	0
10489646	solute carrier family 35, member C2	Slc35c2	228875	0.0071874	1.31	1
10396383	solute carrier family 38, member 6	Slc38a6	625098	0.0030454	0.72	0
10371321	solute carrier family 41, member 2	Slc41a2	338365	0.0017886	0.66	1
10501104	solute carrier family 6 (neurotransmitter transporter), member 17	Slc6a17	229706	0.0087148	1.41	1
10573956	solute carrier family 6 (neurotransmitter transporter, noradrenalin), member 2	Slc6a2	20538	0.0090169	1.37	0
10499996	sorting nexin family member 27	Snx27	76742	0.0052524	0.72	0
10480445	speckle-type POZ protein-like	Spopl	76857	0.0077606	0.65	0
10424789	spermatogenesis and centriole associated 1	Spatc1	74281	0.0050044	1.35	0
10502696	spermatogenesis associated 1	Spata1	70951	0.0051367	0.67	0
10529264	spondin 2, extracellular matrix protein	Spon2	100689	0.0011843	1.61	0
10471457	ST6 (alpha-N-acetyl-neuraminyl-2,3-beta-galactosyl-1,3)-N-acetylgalactosaminide alpha-2,6-sialyltransferase 4	St6galnac4	20448	0.0040127	1.37	1
10471464	ST6 (alpha-N-acetyl-neuraminyl-2,3-beta-galactosyl-1,3)-N-acetylgalactosaminide alpha-2,6-sialyltransferase 6	St6galnac6	50935	0.0098392	0.78	0
10363181	StAR-related lipid transfer (START) domain containing 6	Stard6	170461	0.0015508	0.68	0
10555460	START domain containing 10	Stard10	56018	0.0076379	1.47	1
10600921	START domain containing 8	Stard8	236920	0.0042997	1.45	1
10463803	STE20-like kinase (yeast)	Slk	20874	0.001955	0.7	1
10435501	stefin A1	Stfa1	20861	0.0004408	2	0
10542911	sterile alpha motif domain containing 9-like	Samd9l	209086	0.0012267	0.62	1
10421685	stress-associated endoplasmic reticulum protein family member 2	Serp2	72661	0.0094641	1.38	1
10430723	suppression of tumorigenicity 13	St13	70356	0.0019669	0.61	0
10482301	suppressor of cancer cell invasion	Scai	320271	0.0089489	0.71	0
10579915	SWI/SNF related, matrix associated, actin dependent regulator of chromatin, subfamily a, member 5	Smarca5	93762	0.0063992	0.75	0
10589466	SWI/SNF related, matrix associated, actin dependent regulator of chromatin, subfamily c, member 1	Smarcc1	20588	0.0098387	0.76	1
10417940	synaptopodin 2-like	Synpo2l	68760	0.0050606	1.55	0
10477022	syndecan binding protein (syntenin) 2	Sdcbp2	228765	0.0038686	1.45	0
10399801	syntrophin, gamma 2	Sntg2	268534	0.0057119	1.54	0
10601192	TAF1 RNA polymerase II, TATA box binding protein (TBP)-associated factor	Taf1	270627	0.0090858	0.76	0
10606315	TAF9B RNA polymerase II, TATA box binding protein (TBP)-associated factor	Taf9b	407786	0.0093476	0.74	0
10582778	TAR (HIV-1) RNA binding protein 1	Tarbp1	212728	0.0038195	0.7	0
10451303	tau tubulin kinase 1	Ttbk1	106763	0.0076652	1.37	1
10496130	TBC1 domain containing kinase	Tbck	271981	0.0013875	0.64	1
10602020	TBC1 domain family, member 8B	Tbc1d8b	245638	0.0090987	0.66	0
10435048	Tctex1 domain containing 2	Tctex1d2	66061	0.0027879	0.69	0
10419471	telomerase associated protein 1	Tep1	21745	0.0019757	0.66	1
10605568	testis specific gene A8	Tsga8	100502723	0.0059487	1.35	0
10447951	thrombospondin 2	Thbs2	21826	0.0001247	0.55	1
10402225	thyroid hormone receptor interactor 11	Trip11	109181	0.0091964	0.68	1
10578493	toll-like receptor 3	Tlr3	142980	0.000316	0.62	1
10505517	toll-like receptor 4	Tlr4	21898	0.0031726	0.65	1
10390746	topoisomerase (DNA) II alpha	Top2a	21973	0.0002176	0.54	0
10350800	torsin A interacting protein 2	Tor1aip2	240832	0.0081629	0.75	1
10478364	TOX high mobility group box family member 2	Tox2	269389	0.0073053	1.3	1
10457745	trafficking protein particle complex 8	Trappc8	75964	0.0078252	0.71	1
10530854	trans-2,3-enoyl-CoA reductase-like	Tecrl	243078	0.0082191	0.66	0
10601878	transcription elongation factor A (SII)-like 1	Tceal1	237052	0.0082662	0.68	1
10435075	transferrin receptor	Tfrc	22042	0.0059686	0.76	0
10503259	transformation related protein 53 inducible nuclear protein 1	Trp53inp1	60599	0.0036116	1.37	1
10527423	transformation/transcription domain-associated protein	Trrap	100683	0.007819	0.62	1
10430929	transforming growth factor beta regulated gene 3	Tbrg3	21378	0.0040793	0.53	0
10486697	transglutaminase 7	Tgm7	640543	0.0054131	1.35	0
10545450	trans-golgi network protein	Tgoln1	22134	0.0010916	0.68	0
10595753	transient receptor potential cation channel, subfamily C, member 1	Trpc1	22063	0.0042912	0.7	1
10532157	transmembrane emp24 protein transport domain containing 5	Tmed5	73130	0.0006772	0.63	1
10532741	transmembrane protein 119	Tmem119	231633	0.0077039	1.32	1
10399021	transmembrane protein 121	Tmem121	69195	0.0084143	1.3	1
10565437	transmembrane protein 135	Tmem135	72759	0.0079177	0.73	1
10550316	transmembrane protein 160	Tmem160	69094	0.0038008	1.36	1
10462005	transmembrane protein 2	Tmem2	83921	0.0022655	0.72	1
10438585	transmembrane protein 41a	Tmem41a	66664	0.0018112	1.58	1
10349821	transmembrane protein 81	Tmem81	74626	0.0004405	0.61	1
10379489	transmembrane protein 98	Tmem98	103743	0.0030023	1.39	1
10376899	tripartite motif-containing 16	Trim16	94092	0.0074575	0.76	1
10559221	troponin T3, skeletal, fast	Tnnt3	21957	0.0065227	1.35	1
10358379	TROVE domain family, member 2	Trove2	20822	0.0014169	0.68	1
10378787	tumor suppressor candidate 5	Tusc5	237858	0.0014345	1.7	0
10602716	ubiquilin 2	Ubqln2	54609	0.0018908	0.65	1
10370833	ubiquinol-cytochrome c reductase, complex III subunit XI	Uqcr11	66594	0.0035626	0.71	0
10463185	ubiquitin domain containing 1	Ubtd1	226122	0.0005601	1.54	1
10506500	ubiquitin specific peptidase 24	Usp24	329908	0.0049233	0.66	1
10436561	ubiquitin specific peptidase 25	Usp25	30940	0.0018433	0.67	1
10567589	ubiquitin specific peptidase 31	Usp31	76179	0.006543	0.68	1
10355582	ubiquitin specific peptidase 37	Usp37	319651	0.0092058	0.78	1
10512129	UDP-Gal:betaGlcNAc beta 1,4- galactosyltransferase, polypeptide 1	B4galt1	14595	0.0021201	0.69	1
10405355	unc-5 homolog A (C. elegans)	Unc5a	107448	0.0078184	1.41	1
10469110	USP6 N-terminal like	Usp6nl	98910	0.009338	0.69	1
10411432	UTP15, U3 small nucleolar ribonucleoprotein, homolog (yeast)	Utp15	105372	0.0065568	0.67	1
10367843	utrophin	Utrn	22288	0.0032474	0.68	1
10466441	vacuolar protein sorting 13A (yeast)	Vps13a	271564	0.002931	0.59	0
10423663	vacuolar protein sorting 13B (yeast)	Vps13b	666173	0.0011695	0.65	1
10586616	vacuolar protein sorting 13C (yeast)	Vps13c	320528	0.0015452	0.65	1
10580331	vacuolar protein sorting 35	Vps35	65114	0.0061841	0.69	1
10397264	vertebrae development homolog (pig)	Vrtn	432677	0.009917	1.34	0
10363112	vestigial like 2 homolog (Drosophila)	Vgll2	215031	0.004683	1.48	0
10550807	vomeronasal 1 receptor 170	Vmn1r170	546944	0.0054664	0.72	0
10404002	vomeronasal 1 receptor 203	Vmn1r203	171270	0.008704	0.77	0
10408160	vomeronasal 1 receptor 222	Vmn1r222	171274	0.0090393	0.71	0
10559936	vomeronasal 2, receptor 52	Vmn2r52	384534	0.0015063	0.64	0
10508805	WAS protein family, member 2	Wasf2	242687	0.0044332	0.71	0
10483698	WAS/WASL interacting protein family, member 1	Wipf1	215280	0.0081875	0.72	0
10432267	wingless related MMTV integration site 10b	Wnt10b	22410	0.0093548	1.47	1
10463371	wingless related MMTV integration site 8b	Wnt8b	22423	0.0081496	1.33	1
10543253	wingless-related MMTV integration site 2	Wnt2	22413	0.0099731	1.44	0
10546339	wingless-related MMTV integration site 7A	Wnt7a	22421	0.0058404	1.36	1
10367393	within bgcn homolog (Drosophila)	Wibg	78428	0.0060371	1.37	1
10546349	xeroderma pigmentosum, complementation group C	Xpc	22591	0.005523	1.34	1
10599369	X-linked inhibitor of apoptosis	Xiap	11798	0.0003971	0.63	1
10347232	X-ray repair complementing defective repair in Chinese hamster cells 5	Xrcc5	22596	0.0012582	0.7	0
10445496	Yip1 domain family, member 3	Yipf3	28064	0.008702	1.34	1
10452082	zinc and ring finger 4	Znrf4	20834	0.0051822	1.54	0
10385642	zinc figer protein 879	Zfp879	214779	0.0023406	1.44	0
10359377	zinc finger and BTB domain containing 37	Zbtb37	240869	0.0048531	0.71	1
10600825	zinc finger CCCH-type containing 12B	Zc3h12b	547176	0.0030015	0.68	1
10482448	zinc finger E-box binding homeobox 2	Zeb2	24136	0.005325	0.74	1
10408162	zinc finger protein 322A	Zfp322a	218100	0.0019608	0.63	1
10405853	zinc finger protein 369	Zfp369	170936	0.0029591	0.67	1
10454298	zinc finger protein 397	Zfp397	69256	0.0098811	0.72	1
10443912	zinc finger protein 472	Zfp472	224691	0.0060478	0.67	1
10428211	zinc finger protein 706	Zfp706	68036	0.0030663	0.74	0
10448208	zinc finger protein 947	Zfp947	210853	0.0051712	0.7	0
10442258	zinc finger prtoein 943	Zfp943	74670	0.0049745	0.61	1
10366409	zinc finger, C3H1-type containing	Zfc3h1	216345	0.0082876	0.71	1
10438293	zinc finger, DHHC domain containing 8	Zdhhc8	27801	0.0088889	0.76	1
10411059	zinc finger, FYVE domain containing 16	Zfyve16	218441	0.0016452	0.63	1
10606770	zinc finger, matrin type 1	Zmat1	215693	0.0025153	0.72	1
10516435	zinc finger, MYM-type 4	Zmym4	67785	0.0075716	0.66	1
Genes differentially expressed in siFTO treated 3T3-L1 at 24 hours post the innitiation of differentiation
10587639	5' nucleotidase, ecto	Nt5e	23959	0.007554	0.69	0
10375402	a disintegrin and metallopeptidase domain 19 (meltrin beta)	Adam19	11492	0.0003131	1.8	0
10423109	a disintegrin-like and metallopeptidase (reprolysin type) with thrombospondin type 1 motif, 12	Adamts12	239337	0.0006731	1.68	0
10351551	a disintegrin-like and metallopeptidase (reprolysin type) with thrombospondin type 1 motif, 4	Adamts4	240913	0.0023644	1.44	1
10464836	actinin alpha 3	Actn3	11474	0.0021883	1.47	1
10393177	acyl-Coenzyme A oxidase 1, palmitoyl	Acox1	11430	0.0015704	0.7	1
10518947	adherens junction associated protein 1	Ajap1	230959	0.005943	0.71	1
10552121	androgen binding protein alpha	Abpa	11354	0.0092769	0.75	0
10414260	angiogenin, ribonuclease A family, member 5	Ang5	503844	0.0050209	1.47	0
10518526	angiopoietin-like 7	Angptl7	654812	0.0010842	1.87	0
10432122	ankyrin repeat and SOCS box-containing 8	Asb8	78541	0.0061208	0.69	1
10354677	ankyrin repeat domain 44	Ankrd44	329154	0.0016136	1.44	1
10351056	ankyrin repeat domain 45	Ankrd45	73844	0.0074117	0.68	1
10425037	apolipoprotein L 10a	Apol10a	245282	0.0052863	0.7	0
10348670	arginyl aminopeptidase (aminopeptidase B)-like 1	Rnpepl1	108657	0.0051118	0.71	1
10602223	asparagine-linked glycosylation 13 homolog (S. cerevisiae)	Alg13	67574	0.0055194	1.39	0
10370860	ATPase, class I, type 8B, member 3	Atp8b3	67331	0.009304	0.77	0
10392560	ATP-binding cassette, sub-family A (ABC1), member 9	Abca9	217262	0.0023904	1.52	0
10438478	ATP-binding cassette, sub-family C (CFTR/MRP), member 5	Abcc5	27416	0.0073287	0.77	1
10569890	axin interactor, dorsalization associated	Aida	108909	0.0033838	0.69	0
10357043	B-cell leukemia/lymphoma 2	Bcl2	12043	0.0038609	1.52	1
10445875	B-cell translocation gene 3	Btg3	12228	0.0079324	1.31	0
10391410	beclin 1, autophagy related	Becn1	56208	0.003473	0.66	0
10366528	bestrophin 3	Best3	382427	0.0070087	0.69	0
10564978	Bloom syndrome, RecQ helicase-like	Blm	12144	0.008967	1.35	1
10583870	BMP-binding endothelial regulator	Bmper	73230	0.0009331	1.45	0
10507817	bone morphogenetic protein 8b	Bmp8b	12164	0.0011255	0.64	1
10532956	calcium binding protein 1	Cabp1	29867	0.0060693	0.72	1
10518835	calmodulin binding transcription activator 1	Camta1	100072	0.00759	1.68	1
10356710	calpain 10	Capn10	23830	0.0065424	0.74	0
10452770	calpain 13	Capn13	381122	0.0062086	0.75	0
10347117	carbamoyl-phosphate synthetase 1	Cps1	227231	0.0087858	0.72	0
10365290	carbohydrate sulfotransferase 11	Chst11	58250	0.0046247	1.34	1
10580635	carboxylesterase 1D	Ces1d	104158	0.0083558	0.66	0
10419136	carnitine deficiency-associated gene expressed in ventricle 3	Cdv3	321022	0.0067919	0.73	1
10352905	CD34 antigen	Cd34	12490	0.0090147	0.73	1
10551025	CD79A antigen (immunoglobulin-associated alpha)	Cd79a	12518	0.0072373	0.58	0
10577219	cDNA sequence AF366264	AF366264	231201	0.0012336	0.52	0
10593751	cDNA sequence AY074887	AY074887	246735	0.0091646	0.77	0
10490632	cDNA sequence BC006779	BC006779	229003	0.0063967	0.73	0
10477237	cDNA sequence BC020535	BC020535	228788	0.0039084	0.72	0
10374185	cerebral cavernous malformation 2 homolog (human)	Ccm2	216527	0.0094405	0.73	1
10379511	chemokine (C-C motif) ligand 2	Ccl2	20296	0.0022855	0.66	0
10502552	chloride channel calcium activated 1	Clca1	12722	0.0013847	0.69	0
10502575	chloride channel calcium activated 4	Clca4	229927	0.0093653	0.78	0
10460221	choline kinase alpha	Chka	12660	0.0097059	1.35	1
10485836	cholinergic receptor, muscarinic 5	Chrm5	213788	0.00997	0.72	0
10475890	c-mer proto-oncogene tyrosine kinase	Mertk	17289	0.0046838	1.35	1
10582162	coactosin-like 1 (Dictyostelium)	Cotl1	72042	0.0030064	1.59	0
10356520	collagen, type VI, alpha 3	Col6a3	12835	0.002839	1.49	1
10381272	contactin associated protein-like 1	Cntnap1	53321	0.0027082	1.55	1
10585214	crystallin, alpha B	Cryab	12955	0.0008626	0.67	0
10581750	C-type lectin domain family 18, member A	Clec18a	353287	0.0086492	0.74	0
10523297	cyclin G2	Ccng2	12452	0.0095987	1.34	0
10531304	cyclin-dependent kinase-like 2 (CDC2-related kinase)	Cdkl2	53886	0.0096472	0.78	0
10430861	cytochrome P450, family 2, subfamily d, polypeptide 11	Cyp2d11	545123	0.0028996	0.62	0
10366803	cytochrome P450, family 27, subfamily b, polypeptide 1	Cyp27b1	13115	0.0062486	0.68	0
10535698	cytochrome P450, family 3, subfamily a, polypeptide 44	Cyp3a44	337924	0.0083311	1.54	0
10351293	dermatopontin	Dpt	56429	0.0032169	1.71	0
10352558	DNA segment, Chr 1, Pasteur Institute 1	D1Pas1	110957	0.0052659	0.72	0
10585428	DnaJ (Hsp40) homolog, subfamily A, member 4	Dnaja4	58233	0.0032316	0.73	0
10470412	dopamine beta hydroxylase	Dbh	13166	0.0037496	0.67	0
10349793	dual serine/threonine and tyrosine protein kinase	Dstyk	213452	0.0004556	0.65	1
10404380	dual specificity phosphatase 22	Dusp22	105352	0.0074045	0.75	1
10571312	dual specificity phosphatase 4	Dusp4	319520	0.002628	1.44	1
10366043	dual specificity phosphatase 6	Dusp6	67603	0.009995	1.55	1
10516259	dynein, axonemal, light intermediate polypeptide 1	Dnali1	75563	0.0032267	0.7	1
10539517	dysferlin	Dysf	26903	0.0058746	1.4	1
10416126	early B-cell factor 2	Ebf2	13592	0.0014744	1.54	0
10454782	early growth response 1	Egr1	13653	0.0006171	1.56	1
10363735	early growth response 2	Egr2	13654	0.0010077	1.62	1
10605874	ectodysplasin A2 receptor	Eda2r	245527	0.0068164	1.36	0
10446282	EGF-like module containing, mucin-like, hormone receptor-like sequence 1	Emr1	13733	0.0084243	0.75	0
10406504	EGF-like repeats and discoidin I-like domains 3	Edil3	13612	0.0088177	1.36	1
10395457	ets variant gene 1	Etv1	14009	0.0001951	1.76	0
10603262	expressed sequence AU022751	AU022751	102991	0.0016227	0.68	0
10417561	family with sequence similarity 107, member A	Fam107a	268709	0.0003866	0.55	1
10544452	family with sequence similarity 115, member C	Fam115c	232748	0.004384	0.63	0
10429222	family with sequence similarity 135, member B	Fam135b	70363	0.0098288	0.65	1
10492682	family with sequence similarity 198, member B	Fam198b	68659	0.0030489	1.36	0
10368644	family with sequence similarity 26, member F	Fam26f	215900	0.008114	0.76	0
10424245	family with sequence similarity 83, member A	Fam83a	239463	0.0013174	0.64	1
10573893	fat mass and obesity associated	Fto	26383	0.000453	0.66	1
10497265	fatty acid binding protein 4, adipocyte	Fabp4	11770	0.0013798	1.44	0
10397346	FBJ osteosarcoma oncogene	Fos	14281	0.0092691	1.54	1
10374400	F-box protein 48	Fbxo48	319701	0.0047977	1.38	0
10407350	fibroblast growth factor 10	Fgf10	14165	0.0071597	1.33	1
10491699	fibroblast growth factor 2	Fgf2	14173	0.0035465	1.43	0
10372618	fibroblast growth factor receptor substrate 2	Frs2	327826	0.0046245	1.51	1
10448369	FLYWCH-type zinc finger 1	Flywch1	224613	0.0084001	0.75	1
10592067	Friend leukemia integration 1	Fli1	14247	0.0048957	0.69	1
10443561	FtsJ methyltransferase domain containing 2	Ftsjd2	74157	0.0049254	1.35	1
10590957	fucosyltransferase 4	Fut4	14345	0.0056279	0.74	0
10558535	G protein-coupled receptor 123	Gpr123	52389	0.0070415	0.76	1
10422493	G protein-coupled receptor 18	Gpr18	110168	0.0068333	0.73	0
10358188	G protein-coupled receptor 25	Gpr25	383563	0.0081195	0.77	0
10368780	G protein-coupled receptor 6	Gpr6	140741	0.0015769	0.65	1
10596489	G protein-coupled receptor 62	Gpr62	436090	0.0062718	0.67	1
10445078	gamma-aminobutyric acid (GABA) B receptor, 1	Gabbr1	54393	8.09e-05	1.79	1
10420362	gap junction protein, beta 2	Gjb2	14619	0.0072555	0.75	1
10428955	gasdermin C2	Gsdmc2	331063	0.0044582	0.66	0
10603147	gem (nuclear organelle) associated protein 8	Gemin8	237221	0.0071141	1.56	1
10406777	glucosaminyl (N-acetyl) transferase 4, core 2 (beta-1,6-N-acetylglucosaminyltransferase)	Gcnt4	218476	3.68e-05	1.94	1
10540275	glucoside xylosyltransferase 2	Gxylt2	232313	0.0066806	0.73	0
10403911	glutathione peroxidase 6	Gpx6	75512	0.0057029	0.69	0
10499108	glycosyltransferase 28 domain containing 2	Glt28d2	320302	0.0074153	0.72	0
10545130	growth arrest and DNA-damage-inducible 45 alpha	Gadd45a	13197	0.0050543	1.38	1
10414031	growth differentiation factor 2	Gdf2	12165	0.0099103	0.74	0
10420899	gulonolactone (L-) oxidase	Gulo	268756	0.0004577	0.63	1
10358535	hemicentin 1	Hmcn1	545370	0.001656	2.87	0
10557106	heparan sulfate (glucosamine) 3-O-sulfotransferase 2	Hs3st2	195646	0.0088004	0.78	1
10366645	high mobility group AT-hook 2	Hmga2	15364	0.0060476	0.75	0
10444788	histocompatibility 2, Q region locus 1	H2-Q1	15006	0.0082695	0.76	0
10472984	homeobox D3	Hoxd3	15434	0.0066133	0.68	0
10588691	hyaluronoglucosaminidase 1	Hyal1	15586	0.0089915	1.29	1
10474379	hydroxyacyl-Coenzyme A dehydrogenase/3-ketoacyl-Coenzyme A thiolase/enoyl-Coenzyme A hydratase (trifunctional protein), beta subunit	Hadhb	231086	0.003977	0.74	0
10359917	hydroxysteroid (17-beta) dehydrogenase 7	Hsd17b7	15490	0.0095111	1.33	1
10444890	immediate early response 3	Ier3	15937	0.0091327	1.37	0
10498386	immunoglobulin superfamily, member 10	Igsf10	242050	0.0044199	1.36	0
10558001	inositol polyphosphate-5-phosphatase F	Inpp5f	101490	0.0034908	1.38	1
10365559	insulin-like growth factor 1	Igf1	16000	0.0044933	1.42	0
10381096	insulin-like growth factor binding protein 4	Igfbp4	16010	0.0078429	1.43	1
10412267	integrin alpha 2	Itga2	16398	0.0068756	0.75	0
10472820	integrin alpha 6	Itga6	16403	0.0046962	0.7	1
10375331	interleukin 12b	Il12b	16160	0.0058412	0.76	0
10430344	interleukin 2 receptor, beta chain	Il2rb	16185	0.0014992	1.44	0
10412126	interleukin 31 receptor A	Il31ra	218624	0.003144	1.49	0
10499904	involucrin	Ivl	16447	0.0018042	1.9	0
10390927	keratin associated protein 4-7	Krtap4-7	76444	0.0057513	0.74	0
10461758	kidney expressed gene 1	Keg1	64697	0.0087188	0.72	0
10564777	kinesin family member 7	Kif7	16576	0.00591	0.74	0
10539316	ladybird homeobox homolog 2 (Drosophila)	Lbx2	16815	0.0091081	0.7	0
10414360	lectin, galactose binding, soluble 3	Lgals3	16854	0.0093621	0.74	0
10352302	left-right determination factor 2	Lefty2	320202	0.0083204	0.64	0
10426909	LETM1 domain containing 1	Letmd1	68614	0.0022215	0.62	0
10452609	leucine rich repeat containing 30	Lrrc30	240131	0.0082008	0.72	0
10414163	leucine-rich repeat, immunoglobulin-like and transmembrane domains 1	Lrit1	239037	0.0088641	0.7	0
10527012	LFNG O-fucosylpeptide 3-beta-N-acetylglucosaminyltransferase	Lfng	16848	0.0091274	0.69	0
10454514	LIM and senescent cell antigen like domains 2	Lims2	225341	0.0039896	0.7	0
10467110	lipase, member O1	Lipo1	381236	0.0082074	1.39	0
10406676	lipoma HMGIC fusion partner-like 2	Lhfpl2	218454	0.0067893	1.42	1
10601412	lysophosphatidic acid receptor 4	Lpar4	78134	0.0022424	1.49	0
10532954	malectin	Mlec	109154	0.000303	0.56	1
10608641	MAS-related GPR, member A8	Mrgpra8	404237	0.0088994	0.75	0
10423599	matrilin 2	Matn2	17181	0.0014426	1.45	1
10478633	matrix metallopeptidase 9	Mmp9	17395	0.006004	1.56	1
10463930	Max interacting protein 1	Mxi1	17859	0.0066914	0.77	1
10587633	melanocortin 2 receptor accessory protein 2	Mrap2	244958	0.0052274	0.74	1
10571300	membrane bound O-acyltransferase domain containing 4	Mboat4	234155	0.0049746	0.65	0
10451016	meprin 1 alpha	Mep1a	17287	0.0081386	1.34	0
10564813	mesoderm posterior 1	Mesp1	17292	0.0049692	0.72	0
10541496	microfibrillar associated protein 5	Mfap5	50530	0.00669	0.75	0
10449979	microrchidia 2B	Morc2b	240069	0.0070394	0.69	1
10398428	microRNA 154	Mir154	387172	0.007702	0.76	0
10352499	microRNA 194-1	Mir194-1	387189	0.0057309	0.74	0
10361265	microRNA 205	Mir205	387201	0.0078487	0.67	0
10535091	microRNA 339	Mir339	723898	0.0014966	0.55	0
10407276	microRNA 449a	Mir449a	723868	0.0024381	0.68	0
10604612	microRNA 503	Mir503	723879	0.0050965	0.73	0
10442081	microRNA 99b	Mir99b	387230	0.007254	0.75	0
10359861	microsomal glutathione S-transferase 3	Mgst3	66447	0.0083179	0.76	0
10557459	mitogen-activated protein kinase 3	Mapk3	26417	0.0031163	0.71	0
10586781	myosin IE	Myo1e	71602	0.006861	1.32	1
10423293	myosin X	Myo10	17909	0.0047381	0.75	1
10591139	N-acetylated alpha-linked acidic dipeptidase 2	Naalad2	72560	0.0064731	0.7	0
10522160	NEDD4 binding protein 2	N4bp2	333789	0.0036435	1.47	1
10502240	nephronectin	Npnt	114249	0.0073946	1.47	0
10390170	neurexophilin 3	Nxph3	104079	0.0097651	0.7	1
10531790	NK6 homeobox 1	Nkx6-1	18096	0.0099774	0.76	0
10399087	non-SMC condensin II complex, subunit G2	Ncapg2	76044	0.0071125	1.35	0
10390691	nuclear receptor subfamily 1, group D, member 1	Nr1d1	217166	5.9e-05	0.48	0
10484762	olfactory receptor 1200	Olfr1200	257887	0.0073755	0.65	0
10484791	olfactory receptor 1222	Olfr1222	258177	0.0034967	0.67	0
10473551	olfactory receptor 153	Olfr153	110511	0.0026599	1.43	0
10386189	olfactory receptor 330	Olfr330	258879	0.0019432	0.68	0
10386182	olfactory receptor 332	Olfr332	257932	0.0057753	0.7	0
10388280	olfactory receptor 385	Olfr385	259025	0.0034407	1.42	0
10566170	olfactory receptor 559	Olfr559	259116	0.0007611	1.91	0
10373610	olfactory receptor 767	Olfr767	258315	0.0016841	0.58	0
10367509	olfactory receptor 794	Olfr794	258375	0.0005789	0.6	0
10475525	pallidin	Pldn	18457	0.0018405	0.71	0
10359280	pappalysin 2	Pappa2	23850	0.0055862	1.69	0
10558921	patatin-like phospholipase domain containing 2	Pnpla2	66853	0.0014825	0.63	0
10569786	patatin-like phospholipase domain containing 6	Pnpla6	50767	0.0053738	0.7	1
10416037	PDZ binding kinase	Pbk	52033	0.0058119	1.34	0
10600765	phosphate cytidylyltransferase 1, choline, beta isoform	Pcyt1b	236899	0.0099257	0.75	1
10571467	platelet-derived growth factor receptor-like	Pdgfrl	68797	0.0047557	0.67	0
10410877	polymerase (RNA) III (DNA directed) polypeptide G	Polr3g	67486	0.0059668	0.66	1
10369409	polymorphic derived intron containing	Pldi	73616	0.0028179	0.66	0
10501778	polypyrimidine tract binding protein 2	Ptbp2	56195	0.000296	1.82	0
10464365	potassium channel, subfamily K, member 18	Kcnk18	332396	0.0042086	0.63	0
10429083	potassium voltage-gated channel, subfamily Q, member 3	Kcnq3	110862	0.0064233	0.76	1
10360538	PPPDE peptidase domain containing 1	Pppde1	78825	0.0031186	0.64	1
10579049	predicted gene 10033	Gm10033	378466	0.005168	1.45	1
10527963	predicted gene 10484	Gm10484	100038503	0.0072707	1.62	0
10476012	predicted gene 14047	Gm14047	329514	0.005671	0.73	0
10606546	predicted gene 1971	Gm1971	100038680	0.0036635	0.68	0
10417458	predicted gene 5458	Gm5458	432825	0.0068638	1.35	0
10548687	predicted gene 5886	Gm5886	545886	0.0001658	0.58	0
10484669	preferentially expressed antigen in melanoma like 7	Pramel7	347712	0.0062603	0.75	0
10560395	pregnancy-specific glycoprotein 20	Psg20	434540	0.0032706	0.61	0
10407797	prolactin family 2, subfamily c, member 3	Prl2c3	18812	0.0035392	1.68	0
10357870	proline arginine-rich end leucine-rich repeat	Prelp	116847	0.0003901	0.6	0
10394240	pro-opiomelanocortin-alpha	Pomc	18976	0.0046073	0.71	0
10350516	prostaglandin-endoperoxide synthase 2	Ptgs2	19225	0.0010655	1.52	0
10442762	protease, serine, 34	Prss34	328780	0.0075512	0.75	1
10589616	protease, serine, 44	Prss44	73336	0.0014465	0.7	0
10467206	protein phosphatase 1, regulatory (inhibitor) subunit 3C	Ppp1r3c	53412	0.0073232	0.73	1
10421932	protocadherin 9	Pcdh9	211712	0.0037957	0.6	1
10565958	pyrimidinergic receptor P2Y, G-protein coupled, 6	P2ry6	233571	0.0017704	0.68	1
10554938	RAB30, member RAS oncogene family	Rab30	75985	0.0039638	1.6	1
10367822	RAB32, member RAS oncogene family	Rab32	67844	0.0045412	0.76	0
10423068	RAD1 homolog (S. pombe)	Rad1	19355	0.0004408	1.65	0
10449893	RAS protein activator like 3	Rasal3	320484	0.004016	0.75	0
10352971	RB1-inducible coiled-coil 1	Rb1cc1	12421	0.0081516	0.78	1
10580077	relaxin 3	Rln3	212108	0.0097348	0.72	0
10530130	RELT-like 1	Rell1	100532	0.0087157	1.34	1
10349922	renin 1 structural	Ren1	19701	0.001556	1.69	0
10545298	required for meiotic nuclear division 5 homolog A (S. cerevisiae)	Rmnd5a	68477	0.0045243	0.72	1
10386965	Rho GTPase activating protein 44	Arhgap44	216831	0.0061223	0.73	1
10414548	ribonuclease, RNase A family, 6	Rnase6	78416	0.0072681	0.71	0
10382698	RIKEN cDNA 1110017F19 gene	1110017F19Rik	68528	0.0076733	0.78	0
10384572	RIKEN cDNA 1110067D22 gene	1110067D22Rik	216551	0.0040982	0.75	1
10501942	RIKEN cDNA 1700006A11 gene	1700006A11Rik	71824	0.0088899	1.32	0
10408525	RIKEN cDNA 1700018A04 gene	1700018A04Rik	71307	0.0008636	0.66	0
10362064	RIKEN cDNA 1700020N01 gene	1700020N01Rik	67692	0.0017167	0.69	0
10577641	RIKEN cDNA 1810011O10 gene	1810011O10Rik	69068	0.0005415	1.53	1
10477485	RIKEN cDNA 2310021H06 gene	2310021H06Rik	67135	0.0064703	0.74	0
10379075	RIKEN cDNA 2610507B11 gene	2610507B11Rik	72503	0.001941	0.69	1
10565570	RIKEN cDNA 4632434I11 gene	4632434I11Rik	74041	0.0084244	1.51	0
10507190	RIKEN cDNA 4732418C07 gene	4732418C07Rik	230648	0.0043565	0.62	1
10487748	RIKEN cDNA 4930402H24 gene	4930402H24Rik	228602	0.0091535	0.67	0
10521755	RIKEN cDNA 4930449I04 gene	4930449I04Rik	73955	0.0086724	0.76	0
10364511	RIKEN cDNA 9130017N09 gene	9130017N09Rik	78906	0.0024953	0.71	0
10356293	RIKEN cDNA A630001G21 gene	A630001G21Rik	319997	0.0062001	0.75	0
10461930	RIKEN cDNA D030056L22 gene	D030056L22Rik	225995	0.0055912	1.41	1
10503709	RIKEN cDNA D130062J21 gene	D130062J21Rik	100038651	0.0078746	0.74	0
10386963	RIKEN cDNA F930015N05 gene	F930015N05Rik	654805	0.0098596	0.73	0
10422185	ring finger protein 219	Rnf219	72486	0.0076882	1.48	1
10475000	Rtf1, Paf1/RNA polymerase II complex component, homolog (S. cerevisiae)	Rtf1	76246	0.0085529	1.33	1
10544875	secernin 1	Scrn1	69938	0.0095511	0.77	1
10489463	secretory leukocyte peptidase inhibitor	Slpi	20568	0.004802	0.75	0
10519717	sema domain, immunoglobulin domain (Ig), short basic domain, secreted, (semaphorin) 3A	Sema3a	20346	0.0002249	1.72	1
10349174	serine (or cysteine) peptidase inhibitor, clade B, member 8	Serpinb8	20725	0.0006005	0.62	0
10533055	serine/arginine repetitive matrix 4	Srrm4	68955	0.0074083	0.74	1
10390560	SH3 and cysteine rich domain 2	Stac2	217154	0.0043947	1.43	0
10527051	sidekick homolog 1 (chicken)	Sdk1	330222	0.0097882	0.76	1
10608706	sin3 associated polypeptide	Sap25	751865	0.0094179	0.69	0
10441813	small nucleolar RNA, H/ACA box 20	Snora20	100303746	0.0060403	2	0
10416503	small nucleolar RNA, H/ACA box 31	Snora31	100303751	0.0057258	1.5	0
10427590	solute carrier family 1 (glial high affinity glutamate transporter), member 3	Slc1a3	20512	0.0013864	0.67	1
10404113	solute carrier family 17 (sodium phosphate), member 1	Slc17a1	20504	0.0063713	0.7	0
10505270	solute carrier family 31, member 2	Slc31a2	20530	0.0020508	0.66	1
10592266	solute carrier family 37 (glycerol-3-phosphate transporter), member 2	Slc37a2	56857	0.0016549	1.56	1
10412773	solute carrier family 4, sodium bicarbonate cotransporter, member 7	Slc4a7	218756	0.0080867	1.36	0
10396936	SPARC related modular calcium binding 1	Smoc1	64075	0.0057316	0.71	0
10405179	sphingosine-1-phosphate receptor 3	S1pr3	13610	0.0072732	1.31	1
10529264	spondin 2, extracellular matrix protein	Spon2	100689	0.0042919	1.74	0
10458555	sprouty homolog 4 (Drosophila)	Spry4	24066	0.0022146	1.45	1
10471464	ST6 (alpha-N-acetyl-neuraminyl-2,3-beta-galactosyl-1,3)-N-acetylgalactosaminide alpha-2,6-sialyltransferase 6	St6galnac6	50935	0.0019174	0.66	0
10421387	surfactant associated protein C	Sftpc	20389	0.0063129	0.74	0
10540880	synapsin II	Syn2	20965	0.0029308	0.66	0
10551531	syncollin	Sycn	68416	0.0036796	0.74	0
10545638	T-cell leukemia, homeobox 2	Tlx2	21909	0.0046937	0.71	0
10398100	T-cell leukemia/lymphoma 1B, 5	Tcl1b5	27382	0.0030985	0.72	0
10414958	T-cell receptor alpha, variable 8	Tcra-V8	100043322	0.0088277	0.64	0
10403825	T-cell receptor gamma, variable 1	Tcrg-V1	21632	0.0036576	0.66	0
10494001	TD and POZ domain containing 4	Tdpoz4	399675	0.0050403	0.66	0
10548146	TEA domain family member 4	Tead4	21679	0.0018964	0.65	0
10383511	testis expressed gene 19.1	Tex19.1	73679	0.0084459	0.78	0
10474700	thrombospondin 1	Thbs1	21825	5.59e-05	2.35	0
10567407	THUMP domain containing 1	Thumpd1	233802	0.0052224	1.43	1
10365482	tissue inhibitor of metalloproteinase 3	Timp3	21859	0.0055609	1.45	0
10505517	toll-like receptor 4	Tlr4	21898	0.002934	0.66	1
10414693	TOX high mobility group box family member 4	Tox4	268741	0.0022505	1.46	0
10503259	transformation related protein 53 inducible nuclear protein 1	Trp53inp1	60599	0.0024869	1.4	1
10545450	trans-golgi network protein	Tgoln1	22134	0.0019572	0.69	0
10353221	transient receptor potential cation channel, subfamily A, member 1	Trpa1	277328	0.0077881	0.67	0
10572271	transmembrane 6 superfamily member 2	Tm6sf2	107770	0.0092605	0.78	0
10532157	transmembrane emp24 protein transport domain containing 5	Tmed5	73130	0.0014439	0.7	1
10532741	transmembrane protein 119	Tmem119	231633	3.55e-05	1.97	1
10522250	transmembrane protein 33	Tmem33	67878	0.0093606	1.43	0
10449666	trefoil factor 1	Tff1	21784	0.0061298	0.73	0
10376899	tripartite motif-containing 16	Trim16	94092	0.0096887	0.75	1
10408610	tubulin, beta 2A	Tubb2a	22151	0.0098311	0.74	1
10516735	tubulointerstitial nephritis antigen-like 1	Tinagl1	94242	0.0048995	0.68	0
10416230	tumor necrosis factor receptor superfamily, member 10b	Tnfrsf10b	21933	0.0067413	1.32	1
10395312	TWIST neighbor	Twistnb	28071	0.0044503	1.58	1
10547793	U7 small nuclear RNA	Rnu7	19866	0.0026124	0.48	0
10436561	ubiquitin specific peptidase 25	Usp25	30940	0.0035436	0.71	1
10566993	UDP-N-acetyl-alpha-D-galactosamine:polypeptide N-acetylgalactosaminyltransferase-like 4	Galntl4	233733	0.0030511	0.71	1
10501608	vascular cell adhesion molecule 1	Vcam1	22329	4.28e-05	1.88	1
10571788	vascular endothelial growth factor C	Vegfc	22341	0.004524	0.68	1
10361055	vasohibin 2	Vash2	226841	0.0064149	1.52	1
10404000	vomeronasal 1 receptor 201	Vmn1r201	171255	0.0021197	1.66	0
10545123	vomeronasal 1 receptor 38	Vmn1r38	171186	0.0082807	0.75	0
10552339	vomeronasal 2, receptor 60	Vmn2r60	637898	0.0060904	0.73	0
10389879	WAP, follistatin/kazal, immunoglobulin, kunitz and netrin domain containing 2	Wfikkn2	278507	0.0056631	0.67	0
10508805	WAS protein family, member 2	Wasf2	242687	0.0021571	0.68	0
10527516	WAS protein family, member 3	Wasf3	245880	0.0086121	1.29	1
10415818	WD repeat and FYVE domain containing 2	Wdfy2	268752	0.0052271	1.39	0
10384212	whey acidic protein	Wap	22373	0.0057783	0.69	0
10599463	X-prolyl aminopeptidase (aminopeptidase P) 2, membrane-bound	Xpnpep2	170745	0.00073	2.14	0
10481827	zinc finger and BTB domain containing 34	Zbtb34	241311	0.0014185	1.55	1
10482167	zinc finger and BTB domain containing 6	Zbtb6	241322	0.0091277	1.29	1
10449971	zinc finger protein 763	Zfp763	73451	0.0036546	1.49	1
10580324	zinc finger protein 791	Zfp791	244556	0.0084422	1.37	1
10449914	zinc finger protein 871	Zfp871	208292	0.0038642	1.37	1
10516466	zinc finger, MYM domain containing 1	Zmym1	68310	0.0087067	1.31	1
Genes differentially expressed in siFTO treated 3T3-L1 at 72 hours post the innitiation of differentiation
10395058	acireductone dioxygenase 1	Adi1	104923	0.0078153	0.62	0
10433484	activating transcription factor 7 interacting protein 2	Atf7ip2	75329	0.009829	0.76	0
10571657	acyl-CoA synthetase long-chain family member 1	Acsl1	14081	0.0009517	0.6	1
10533360	acyl-Coenzyme A dehydrogenase family, member 12	Acad12	338350	0.0027371	0.67	0
10393177	acyl-Coenzyme A oxidase 1, palmitoyl	Acox1	11430	0.0083346	0.77	1
10434747	adiponectin, C1Q and collagen domain containing	Adipoq	11450	0.0008379	0.4	1
10344725	alcohol dehydrogenase, iron containing, 1	Adhfe1	76187	0.0087943	0.74	0
10391410	beclin 1, autophagy related	Becn1	56208	0.0078769	0.71	0
10580593	carboxylesterase 1A	Ces1a	244595	0.0098549	0.74	0
10497451	carboxypeptidase A3, mast cell	Cpa3	12873	0.0043971	0.74	0
10353102	carboxypeptidase A6	Cpa6	329093	0.0026139	0.64	1
10528207	CD36 antigen	Cd36	12491	0.0014539	0.48	0
10445558	cDNA sequence BC048355	BC048355	381101	0.0089572	0.66	0
10546929	cell death-inducing DFFA-like effector c	Cidec	14311	0.0007671	0.48	0
10420209	cerebellin 3 precursor protein	Cbln3	56410	0.0083794	1.29	1
10389222	chemokine (C-C motif) ligand 6	Ccl6	20305	0.0002474	0.62	0
10502552	chloride channel calcium activated 1	Clca1	12722	0.0056431	0.76	0
10582162	coactosin-like 1 (Dictyostelium)	Cotl1	72042	0.0071573	1.53	0
10347033	crystallin, gamma F	Crygf	12969	0.0075901	1.35	0
10603551	cytochrome b-245, beta polypeptide	Cybb	13058	0.0074757	1.34	0
10570754	defensin beta 35	Defb35	246084	0.0076688	1.38	0
10565775	diacylglycerol O-acyltransferase 2	Dgat2	67800	0.0052523	0.73	1
10474814	dispatched homolog 2 (Drosophila)	Disp2	214240	0.0035356	1.36	1
10589994	eomesodermin homolog (Xenopus laevis)	Eomes	13813	0.0089312	1.34	1
10486241	exonuclease 3'-5' domain containing 1	Exd1	241624	0.0097807	0.76	0
10437552	expressed sequence AU021092	AU021092	239691	0.0041266	0.59	0
10544452	family with sequence similarity 115, member C	Fam115c	232748	0.0051973	0.73	0
10429218	family with sequence similarity 135, member B	Fam135b	70363	0.0075225	0.5	1
10573893	fat mass and obesity associated	Fto	26383	0.0024086	0.69	1
10490838	fatty acid binding protein 5, epidermal	Fabp5	16592	0.0043084	0.74	0
10425945	fibulin 1	Fbln1	14114	0.0059065	1.33	0
10563872	gamma-aminobutyric acid (GABA) A receptor, subunit alpha 5	Gabra5	110886	0.0040667	0.7	1
10445078	gamma-aminobutyric acid (GABA) B receptor, 1	Gabbr1	54393	0.0003322	1.81	1
10420280	granzyme G	Gzmg	14944	0.0097563	0.77	0
10358533	hemicentin 1	Hmcn1	545370	0.0019636	2.65	0
10472958	homeobox D10	Hoxd10	15430	0.0099129	0.73	0
10474379	hydroxyacyl-Coenzyme A dehydrogenase/3-ketoacyl-Coenzyme A thiolase/enoyl-Coenzyme A hydratase (trifunctional protein), beta subunit	Hadhb	231086	0.0028682	0.69	0
10381096	insulin-like growth factor binding protein 4	Igfbp4	16010	0.0033067	1.46	1
10552546	kallikrein 1	Klk1	16612	0.0050026	0.7	0
10391061	keratin 16	Krt16	16666	0.0062284	0.72	0
10548692	kidney androgen regulated protein	Kap	16483	0.0073709	0.71	0
10426909	LETM1 domain containing 1	Letmd1	68614	0.0009936	0.7	0
10481103	lipocalin 4	Lcn4	16821	0.0073493	0.75	0
10532954	malectin	Mlec	109154	0.0027102	0.72	1
10459611	melanocortin 2 receptor	Mc2r	17200	0.0034262	0.67	0
10429385	microRNA 151	Mir151	387169	0.0049237	1.48	0
10345087	microRNA 30a	Mir30a	387225	0.0094417	1.32	0
10524308	microRNA 701	Mir701	735278	0.0061754	1.63	0
10427796	natriuretic peptide receptor 3	Npr3	18162	0.0087138	1.28	1
10502240	nephronectin	Npnt	114249	0.0004195	1.54	0
10390691	nuclear receptor subfamily 1, group D, member 1	Nr1d1	217166	0.0011806	0.65	0
10484606	olfactory receptor 1066	Olfr1066	257880	0.0032722	1.44	0
10507578	olfactory receptor 1330	Olfr1330	258331	0.0083502	0.72	0
10549869	olfactory receptor 1336	Olfr1336	258917	0.0077861	0.75	0
10566622	olfactory receptor 2	Olfr2	18317	0.0085559	0.7	0
10471749	olfactory receptor 345	Olfr345	258947	0.0035622	1.41	0
10556123	olfactory receptor 477	Olfr477	258928	0.0089315	0.78	0
10566684	olfactory receptor 488	Olfr488	258727	0.0064611	1.34	0
10344981	peptidase inhibitor 15	Pi15	94227	0.0080838	0.65	0
10363372	phospholipase A2, group XIIB	Pla2g12b	69836	0.0053945	0.69	0
10501778	polypyrimidine tract binding protein 2	Ptbp2	56195	0.0013376	1.78	0
10548687	predicted gene 5886	Gm5886	545886	0.0039857	0.74	0
10542369	predicted gene 8994	Gm8994	668137	0.0069586	0.69	0
10405154	predicted gene 906	Gm906	380882	0.0070802	0.7	0
10347925	predicted pseudogene 7609	Gm7609	665378	0.0040494	0.71	0
10490794	protein kinase inhibitor, alpha	Pkia	18767	0.0071601	0.68	1
10523595	protein tyrosine phosphatase, non-receptor type 13	Ptpn13	19249	0.0088936	1.42	1
10349922	renin 1 structural	Ren1	19701	0.0005116	2.48	0
10569870	resistin	Retn	57264	0.0054501	0.46	0
10544573	retinoic acid receptor responder (tazarotene induced) 2	Rarres2	71660	0.0093269	0.72	0
10528474	ribosomal protein L22 like 1	Rpl22l1	68028	0.0042507	0.75	0
10402117	ribosomal protein S6 kinase, polypeptide 5	Rps6ka5	73086	0.0044486	1.42	1
10358713	RIKEN cDNA 1700025G04 gene	1700025G04Rik	69399	0.0057452	1.55	1
10532716	RIKEN cDNA 1700069L16 gene	1700069L16Rik	381707	0.0059575	0.76	0
10466903	RIKEN cDNA 4430402I18 gene	4430402I18Rik	381218	0.0079643	0.69	0
10462621	RIKEN cDNA I830012O16 gene	I830012O16Rik	667370	0.0059715	0.65	1
10404422	serine (or cysteine) peptidase inhibitor, clade B, member 6b	Serpinb6b	20708	0.0029191	0.7	0
10349174	serine (or cysteine) peptidase inhibitor, clade B, member 8	Serpinb8	20725	0.0004784	0.62	0
10404429	serine (or cysteine) peptidase inhibitor, clade B, member 9	Serpinb9	20723	0.0061116	0.74	0
10564183	small nucleolar RNA, C/D box 116 cluster	Snord116	64243	0.0087036	0.71	0
10400483	solute carrier family 25 (mitochondrial oxodicarboxylate carrier), member 21	Slc25a21	217593	0.0017356	0.6	0
10549041	solute carrier organic anion transporter family, member 1a5	Slco1a5	108096	0.0091509	0.65	0
10403248	spermatogenesis associated glutamate (E)-rich protein 6, pseudogene 1	Speer6-ps1	73266	0.0081428	0.76	0
10555460	START domain containing 10	Stard10	56018	0.0078181	1.32	1
10537785	taste receptor, type 2, member 143	Tas2r143	387514	0.0035528	1.36	0
10437575	transmembrane protein 114	Tmem114	74720	0.0065208	0.73	0
10488693	TSPY-like 3	Tspyl3	241732	0.0039873	0.65	1
10350473	UDP-Gal:betaGlcNAc beta 1,3-galactosyltransferase, polypeptide 2	B3galt2	26878	0.0092214	0.75	1
10404022	vomeronasal 1 receptor 223	Vmn1r223	100036518	0.0077805	0.74	0
10546238	vomeronasal 1 receptor 48	Vmn1r48	113845	0.0073747	0.74	0
10559741	vomeronasal 1 receptor 58	Vmn1r58	81014	0.0023674	0.63	0
10489535	WAP four-disulfide core domain 3	Wfdc3	71856	0.003463	0.71	0
10534399	Williams Beuren syndrome chromosome region 25 (human)	Wbscr25	71304	0.0049796	1.34	0
10551791	zinc finger protein 420	Zfp420	233058	0.0006762	1.56	1
						450
